# Supplementary material for: A comparative assessment of clinical whole exome and transcriptome profiling across sequencing centers: implications for precision cancer medicine
Source: Oncotarget. 2016 May 5;7(33):52888–99. doi: 10.18632/oncotarget.9184 (PMC5288156; doi:10.18632/oncotarget.9184)
Supplement: Supplementary file 4 [file oncotarget-07-52888-s004.xlsx]

## Sheet: SUMMARY-GERM LINE
CASE	GENE	Location	Base Change	Amino Acid Change	1000 Genomes Frequency	dbSNP138	Variant Reads (Normal)	Variant Fraction (Normal)	Variant Reads (Tumor)	Variant Fraction (Tumor)	Clinical Interpretation	Notes
SC_9008	MUTYH	chr1:45800156	C➞T	p.V22M p.V8M	0.03	rs3219484	95/209	0.45	100/221	0.45	Likely Benign	Would be carrier only even if pathogenic since MUTYH polyposis is recessive. This one has been studied and is likely benign, e.g. PMID: 18534194
SC_9008	TSC1	chr9:135779052	G➞A	p.H681Y p.H732Y p.H731Y	0.0023	rs118203657	20/44	0.45	17/53	0.32	Likely Benign	Mixed data in ClinVar. ClinVar:Benign(2);Likely benign(2);Pathogenic(2), usually known as p.H732Y; Not conserved but never Y, 469 / 121352 on ExAC, too common to matter for an autosomal dominant rare disorder unless hypomorphic
SC_9008	MYBPC3	chr11:47371598	C➞T	p.V158M	0.05	rs3729986	54/94	0.57	60/145	0.41	Likely Benign	Three entries in ClinVar, all classify as benign
SC_9008	DSG2	chr18:29101156	T➞G	p.V158G	0.0023	rs191143292	36/80	0.45	39/99	0.39	Likely Benign	649 / 120700 in ExAC Not conserved, G in Bushbaby, supports likely benign. ClinVar: Benign/Likely Benign
SC_9008	KCNH2	chr7:150644524	C➞T	p.C675Y p.C1015Y	0		15/50	0.3	27/126	0.21	VUS	Unrelated to cancer. Ultra-rare (not on ExAC). Not conserved but never Y. Variant is potentially interesting.
SC_9009	BRCA1	chr17:41246481	T➞C	p.Q309R p.Q356R	0.03	rs1799950	100/206	0.49	50/56	0.89	Benign	Too common to matter (5350 / 121396 on ExAC). LOH in tumor is probalby unrelated to the variant. ClinVar: Benign(7);Likely benign(1);Uncertain significance(1)
SC_9009	BRCA2	chr13:32937488	G➞T	p.A2717S	0.0009	rs28897747	85/163	0.52	12/120	0.1	Likely Benign	Allele with the variant is deleted in tumor
SC_9009	APC	chr5:112176926	G➞C	p.A1861P p.A1879P	0		88/192	0.46	40/93	0.43	VUS	Very rare germline variant at a conserved amino acid position (only 1 hit in ExAC database). No evidence of LOH in tumor
SC_9009	NTRK1	chr1:156848918	C➞T	p.H598Y p.H568Y p.H604Y	0.02	rs6336	15/44	0.34	12/56	0.21	Likely Benign	ClinVar has 2 entries, one benign and one pathogenic: based on a single study associated with medullary throid cancer PMID: 10443680 (reported as NM_002529.3:c.1810C>T, p.H604Y). Too common to cause a very rare disease.
SC_9009	NTRK1	chr1:156848946	G➞T	p.G607V p.G577V p.G613V	0.02	rs6339	24/62	0.39	25/82	0.3	Likely Benign	See above, this allele is linked on the same haplotype. 5101 / 120296 on ExAC
SC_9009	PKP2	chr12:33049457	C➞A	p.S70I	0.01	rs75909145	7/14	0.5	13/25	0.52	Likely Benign	Common variant and position that is not converved
SC_9009	DSP	chr6:7583703	G➞A	p.D1471N p.D2070N	0.0018	rs41302885	152/359	0.42	102/110	0.93	Likely Benign	Position is moderately conserved, never N. This variant is too common for a dominant phenotype
SC_9009	DSC2	chr18:28681912	C➞A	p.G8V	0		71/125	0.57	135/245	0.55	Likely Benign	Absent in ExAC, position not conserved but never V, could matter for nucleotide change
SC_9009	DSC2	chr18:28648975	C➞T	p.R798Q	0.03	rs61731921	141/250	0.56	240/471	0.51	Benign	Common and Q in many species
SC_9009	TMEM43	chr3:14180731	C➞T	p.R312W	0.01	rs113449357	181/373	0.49	351/550	0.64	Likely Benign	ClinVar has 3 entries: Benign(2);Likely pathogenic(1), GeneDx reported as benign most recently in 2014.
SC_9009	DSG2	chr18:29104714	A➞G	p.I293V	0.04	rs2230234	72/138	0.52	97/199	0.49	Likely Benign	ClinVar reports this as benign.
SC_9009	APOB	chr2:21224853	C➞T	p.A4481T	0.02	rs1801695	67/129	0.52	79/115	0.69	Likely Benign	T in multiple species, reported as likely benign in ClinVar
SC_9009	RYR1	chr19:38983180	G➞T	p.G2060C	0.03	rs35364374	66/128	0.52	21/24	0.88	Likely Benign
SC_9009	CACNA1S	chr1:201079344	G➞C	p.A69G	0.02	rs12406479	84/205	0.41	98/293	0.33	VUS
SC_9010	APC	chr5:112175240	G➞C	p.E1299Q p.E1317Q	0.0037	rs1801166	61/118	0.52	48/65	0.74	Likely Pathogenic, but low-risk hypomorphic allele	Common allele. Associated with approximately 1.4 fold increased risk in colorectal cancer and 2.9 fold risk of colorectal adenomas (Liang 2013 PMID 23576677).
SC_9010	MYBPC3	chr11:47371598	C➞T	p.V158M	0.05	rs3729986	47/112	0.42	90/199	0.45	Likely benign	Three entries in ClinVar, all classify as benign
SC_9010	SCN5A	chr3:38591853	A➞G	p.F1986L p.F1950L p.F2003L p.F2004L p.F1971L	0.0014	rs41311117	80/169	0.47	83/261	0.32	Likely benign	L in many closely related species
SC_9010	APOB	chr2:21225912	C➞T	p.V4128M	0.01	rs1801703	146/302	0.48	131/411	0.32	Likely benign	M in many closely releated species
